# Supplementary material for: Distinct nucleus accumbens neural pathways underlie separate behavioral features of chronic pain and comorbid depression
Source: J Clin Invest. 2025 Aug 1;135(15):e191270. doi: 10.1172/JCI191270 (PMC12321395; doi:10.1172/JCI191270)
Supplement: Supporting data values [file jci-135-191270-s015.xlsx]

## Sheet: Fig. 1
Figure 1B
	Sham								SNI
	BL	week1	week2	week3	week4	week5	week6		BL	week1	week2	week3	week4	week5	week6
	0.91	0.75	1.16	1.16	1.3	0.98	1.16		0.98	0.29	0.51	0.27	0.23	0.29	0.4
	1.16	0.91	1.16	1.56	0.98	0.98	0.98		0.75	0.1	0.4	0.44	0.23	0.27	0.59
	0.98	0.91	0.75	0.75	0.75	0.91	0.98		1.16	0.13	0.08	0.23	0.22	0.47	0.23
	0.75	1.16	0.91	0.75	0.69	0.75	1.16		1.16	0.11	0.11	0.47	0.18	0.4	0.27
	1.3	0.98	0.98	0.69	0.75	0.75	0.75		0.98	0.05	0.27	0.51	0.06	0.32	0.4
	1.16	0.75	0.75	0.98	1.3	1.16	0.91		0.91	0.18	0.19	0.22	0.32	0.51	0.51
									0.98	0.4	0.27	0.13	0.27	0.14	0.23
									1.3	0.32	0.29	0.12	0.51	0.59	0.75
Figure 1C
	Sham								SNI
	BL	week1	week2	week3	week4	week5	week6		BL	week1	week2	week3	week4	week5	week6
	9.41	10.85	10.2267	13.62	13.51	13.8633	13.8133		13.39	4.32	5.25667	5.3	3.96	5.8	4.77
	12.9967	11.4667	13.5833	11.9933	13.6733	10.1967	12.6633		11.3067	5.65	3.39667	3.85	4.68333	4.85333	5.78
	12.3433	12.61	10.83	9.44	11.8233	10.8867	10.7767		12.2333	6.79	8.13333	5.47667	4.87	4.93333	8.52333
	12.22	12.5733	13.6367	13.6533	9.94667	12.01	13.6167		11.53	5.43333	5.08667	4.14667	7.89667	8.22333	10.0067
	11.7067	9.56	13.33	11.8733	10.5767	13.1267	10.2433		11.1033	4.1	3.93	8.75667	6.83667	5.82	6.10667
	9.85667	10.2167	11.8867	9.89	12.0667	10.28	12.5533		9.96333	3.34667	4.69	4.71	4.97	3.90667	4.71333
									10.8067	5.54333	5.68333	9.89333	5.91333	3.78	5.28333
									13.89	3.83667	6.91667	5.19333	7.25	8.09333	9.57333
Figure 1D
	Sham			SNI
	BL	6W		BL	6W
	86.1111	89.1892		82.5	74.2857
	85	84.0909		93.0233	76.9231
	75.8621	88		65	64.2857
	71.1111	70.7317		73.1707	61.9048
	68.2927	81.8182		89.2857	53.6585
	83.3333	72.3404		88.4615	58.5366
				64.1026	52.9412
				75.6098	84.4444
Figure 1E
	Sham			SNI
	BL	6W		BL	6W
	78	69		103	132
	96	113		65	115
	99	59		73	89
	103	67		41	97
	68	79		109	136
	112	101		83	109
				113	147
				89	121
Figure 1F
	Sham			SNI
	BL	6W		BL	6W
	65	83		87	143
	77	61		103	129
	85	99		93	123
	53	70		55	96
	96	115		80	109
	105	91		98	93
				105	117
				65	131
Figure 1H
	Sham								SNI
	BL	week1	week2	week3	week4	week5	week6		BL	week1	week2	week3	week4	week5	week6
	0.75	0.91	0.91	1.16	0.98	0.75	0.91		1.16	0.4	0.75	0.33	0.75	0.4	0.51
	0.98	1.16	1.16	0.98	0.59	1.16	0.91		0.98	0.36	0.69	0.4	0.51	0.47	0.75
	0.65	1.3	0.98	1.3	0.75	0.98	1.16		0.91	0.23	0.65	0.69	0.14	0.32	0.36
	1.56	0.65	0.75	0.91	0.75	0.98	0.98		0.75	0.32	0.11	0.19	0.47	0.08	0.23
	1.3	0.98	0.98	0.69	0.91	1.3	0.75		0.69	0.22	0.44	0.4	0.59	0.27	0.44
	0.91	0.75	0.98	0.98	1.3	0.69	1.3		1.56	0.44	0.29	0.33	0.27	0.1	0.4
									0.75	0.11	0.23	0.27	0.44	0.51	0.59
									0.65	0.18	0.59	0.23	0.27	0.12	0.29
Figure 1I
	Sham								SNI
	BL	week1	week2	week3	week4	week5	week6		BL	week1	week2	week3	week4	week5	week6
	13.13	11.1367	13.28	13.6733	12.0367	10.4133	13.45		11.9967	5.47667	6.92667	5.87333	9.22	7.96333	7.77333
	10.42	12.7533	12.9433	9.85	13.6833	13.08	9.89		10.35	6.88333	9.28	7.06667	8.12667	5.13	9.36667
	13.5067	11.8367	11.1633	10.74	13.81	14.4833	12.33		13.64	4.99667	5.14	5.08	6.69	4.65667	5.09
	13.8133	13.0633	9.98	13.32	10.4033	13.8567	9.83667		11.8267	5.33333	6.26	5.24333	4.10333	4.27	4.75667
	9.49	11.7633	12.89	12.0867	14.4067	14.01	11.1167		9.80667	6.62	10.3067	8.03333	9.74	5.52333	6.42
	9.22333	10.9	13.6267	10.9	9.93333	11.17	13.4533		10.4833	4.10667	5.16667	4.87333	5.04667	5.03	7.89
									11.1233	3.76	5.58333	5.17	8.04	4.11	6.79333
									10.64	6.85	6.51	4.95	7.52667	5.13667	5.71333
Figure 1J
	Sham			SNI
	BL	6W		BL	6W
	85	84.8485		88.4615	61.1111
	75.4386	82.9268		85.1064	63.8889
	78.9474	86.6667		89.7436	79.4872
	86.8421	68.1818		70.3704	63.4146
	82.3529	84.0909		79.6296	72.4138
	69.5652	68.1818		80.9524	47.619
				62.8571	55.1724
				81.5789	63.2653
Figure 1K
	Sham			SNI
	BL	6W		BL	6W
	65	95		85	123
	78	113		63	151
	93	59		59	137
	54	80		97	103
	106	119		121	99
	113	51		86	109
				91	127
				88	135
Figure 1L
	Sham			SNI
	BL	6W		BL	6W
	56	65		67	96
	78	96		58	121
	85	99		93	99
	90	103		73	109
	115	85		95	141
	91	119		118	145
				105	118
				93	127
Figure 1M	% of neurons
	96.8504
	89.011
	80
	85.8586
	88
	90.991
	90
	89
Figure 1O
	Sham		SNI
	2.45		11.26
	1.45		9.75
	1.69		9.61
	2.18		8.45
	1.61		8.07
	1.51		7.41
Figure 1P
	Sham		SNI
	3.32		10.22
	2.12		8.71
	1.83		7.7
	2.07		4.63
	1.13		5.62
	0		5.06
Figure 1R
	Sham		SNI
	16.67		21.56
	18.08		26.49
	11.06		19.97
	13.02		18.13
	11.96		16.93
	10		20.5
Figure 1T
	Current (pA)	Sham												SNI
	0	0	0	0	0	0	0	0	0	0	0	0		0	0	0	0	0	0	0	0	0	0
		0	0	0	0	0	0	0	0	0	0	0		0	0	0	0	0	0	0	0	0	0
	40	0	0	0	0	0	0	0	0	0	0	0		0	0	0	0	0	0	0	0	0	0
		0	0	0	0	0	0	0	0	0	0	0		0	0	0	0	0	0	0	0	0	0
	80	0	0	0	0	0	0	0	0	0	0	0		0	0	0	0	0	0	0	0	0	0
		0	0	0	0	0	0	0	0	0	0	0		0	0	0	0	0	0	0	0	0	0
	120	0	2	0	0	1	1	0	0	0	1	0		2	2	2	0	1	1	0	0	0	1
		1	4	1	2	3	5	0	0	0	1	4		4	4	5	5	1	4	0	0	0	3
	160	1	6	3	4	5	7	2	0	0	1	5		6	6	6	7	2	3	1	0	0	5
		2	7	5	6	6	9	4	3	4	1	5		6	7	8	7	3	4	4	1	0	6
	200	2	8	7	7	7	11	6	2	3	2	4		8	8	9	9	3	3	5	5	1	8
		2	9	8	8	8	12	6	5	4	2	4		9	9	10	8	3	3	5	5	2	9
	240	2	10	9	8	9	13	7	6	4	2	4		9	10	11	8	3	3	7	6	5	10
		2	11	10	9	9	13	8	5	5	3	4		10	11	11	7	3	3	7	7	5	11
Figure 1U
	Sham	SNI
	-77.5	-80.2
	-81.2	-79
	-80.8	-82.1
	-81.8	-83.6
	-77.2	-71.8
	-85.8	-82.5
	-80.6	-72.8
	-78.8	-78.5
	-81.2	-81.4
	-83.4	-85.1
	-79.1
Figure 1V
	current (pA)	Sham											SNI
	0	0	0	0	0	0	0	0	0	0	0		0	0	0	0	0	0	0	0	0	0	0	0	0	0
		0	0	0	0	0	0	0	0	0	0		0	0	0	0	0	0	0	0	0	0	0	0	0	0
	40	0	0	0	0	0	0	0	0	0	0		0	0	0	0	0	0	1	0	0	0	0	0	0	0
		0	0	0	0	0	0	0	0	0	0		1	0	0	0	2	5	4	0	2	2	5	0	0	1
	80	0	0	0	0	2	0	0	0	0	0		6	0	0	5	8	8	6	4	8	5	8	5	2	4
		1	3	1	2	6	1	0	1	1	0		9	0	3	11	10	10	8	8	12	6	11	9	4	7
	120	5	6	3	5	9	3	2	4	3	2		11	2	5	18	14	11	10	10	15	8	13	10	6	9
		8	8	5	6	11	5	4	5	5	5		13	6	7	19	14	11	10	13	16	8	14	12	7	8
	160	10	9	7	8	12	6	6	7	7	6		14	9	8	21	16	12	11	15	17	9	15	12	8	10
		11	11	7	8	13	8	8	8	8	7		15	10	9	24	16	12	12	16	17	9	16	12	8	10
	200	12	11	8	9	13	9	9	9	9	8		16	11	10	25	18	11	11	17	17	9	17	12	9	10
		13	12	9	10	13	9	11	10	10	9		16	12	10	26	18	11	12	18	17	9	17	12	9	10
	240	13	12	9	9	12	10	12	11	10	9		16	13	11	28	18	10	11	18	17	9	17	12	9	10
		12	12	8	9	12	10	12	11	11	9		14	14	11	32	18	10	11	18	17	9	17	12	10	10
Figure 1W
	Sham	SNI
	-71.6	-77
	-73.5	-71.8
	-82.2	-73.5
	-82.2	-72.2
	-82.6	-70.1
	-80.7	-72.9
	-77.4	-70
	-76.3	-73.4
	-75	-70.5
	-81.2	-70.8
		-68.4
		-78
		-74
		-79.4

## Sheet: Fig. 2
Figure 2E
	Sham-mcherry	Sham-hM4Di	SNI-mcherry	SNI-hM4Di
	1.16	0.98	0.13	0.75
	0.75	1.16	0.4	0.51
	0.98	1.3	0.29	0.69
	1.36	0.98	0.23	0.91
	0.75	0.69	0.36	0.98
	0.65	0.75	0.51	0.47
				0.59
				1.16
Figure 2F
	Sham-mcherry	Sham-hM4Di	SNI-mcherry	SNI-hM4Di
	11.4833	11.93	4.38333	9.20667
	11.93	10.9967	6.58	10.7367
	13.2533	12.1467	8.32	7.34667
	12.1867	10.17	4.13	8.18333
	9.34333	9.95667	5.47333	12.0133
	11.01	12.2133	5.98333	10.8
				8.51333
				10.3267
Figure 2G
	Sham-mcherry	Sham-hM4Di	SNI-mcherry	SNI-hM4Di
	73.3333	72.093	50	75.7576
	78.2609	79.4118	45.6522	72.093
	93.9394	85.3659	62.8571	80
	70.2703	67.3469	70.3704	86.3636
	68.1818	93.3333	68.4211	58.6207
	80.7692	88	65.625	83.3333
				74.0741
				68.75
Figure 2H
	Sham-mcherry	Sham-hM4Di	SNI-mcherry	SNI-hM4Di
	126	131	139	128
	135	79	158	140
	95	85	167	85
	86	100	111	70
	73	103	132	98
	105	91	140	73
				126
				119
Figure 2I
	Sham-mcherry	Sham-hM4Di	SNI-mcherry	SNI-hM4Di
	61	89	126	83
	69	107	158	115
	105	65	116	70
	70	111	145	79
	81	61	107	101
	115	91	99	99
				121
				86
Figure 2J
	Sham-mcherry	Sham-hM4Di	SNI-mcherry	SNI-hM4Di
	2442.7	2595.2	2589.2	2243.4
	1671.6	2082.4	1253.4	1600.1
	1426.3	660.2	1472.9	1789.7
	2094	2817.9	944.9	1082.8
	1491.8	1570.6	1291.8	2096.9
	1969	1077.2	1190	2324.7
				1219.3
				1845.3
Figure 2k
	Sham-mcherry	Sham-hM4Di	SNI-mcherry	SNI-hM4Di
	9.9	9.4	9.8	8.2
	7.9	9.2	7.2	7.4
	8.6	7.5	7.6	8.5
	8.4	9.8	6	7.5
	8.4	7.6	7.8	8.3
	8.5	7.4	7.4	8.3
				7.4
				7.1
Figure 2P
	DMSO		CNO
	Sham-mcherry	Sham-hM3Dq	Sham-mcherry	Sham-hM3Dq
	0.98	0.75	1.16	0.69
	0.75	0.98	0.75	0.47
	1.16	0.98	0.98	0.29
	0.69	1.16	0.69	0.4
	1.56	0.98	1.3	0.75
	0.75	1.16	0.91	0.51
	0.91	1.3	0.98	0.59
	0.98	0.69	0.75	0.23
Figure 2Q
	DMSO		CNO
	Sham-mcherry	Sham-hM3Dq	Sham-mcherry	Sham-hM3Dq
	12.5	9.70667	11.0433	6.18667
	9.97	13.69	9.89667	7.31667
	11.71	9.89	13.2833	5.99667
	9.67	11.39	9.62333	8.7
	13.61	9.76	11.5467	9.68
	13.8567	12.4167	13.4733	7.54
	11.8133	10.8167	9.41667	8.17
	11.45	13.03	12.13	6.86
Figure 2R
	DMSO		CNO
	Sham-mcherry	Sham-hM3Dq	Sham-mcherry	Sham-hM3Dq
	75	70.8333	73.8095	65.8537
	80	92.5	78.7879	80
	91.6667	80	90	52
	68.1818	78.7879	72.973	75
	76.6667	80.6452	85.7143	70
	76	84.4444	89.6552	53.3333
	83.3333	88.8889	66.6667	88.4615
	73.3333	82.1429	83.3333	60.9756
Figure 2S
	DMSO		CNO
	Sham-mcherry	Sham-hM3Dq	Sham-mcherry	Sham-hM3Dq
	65	86	95	135
	119	71	123	140
	107	66	75	85
	73	89	63	106
	59	106	99	118
	121	113	115	121
	85	70	83	126
	90	98	67	123
Figure 2T
	DMSO		CNO
	Sham-mcherry	Sham-hM3Dq	Sham-mcherry	Sham-hM3Dq
	83	76	95	132
	91	58	115	76
	106	87	93	90
	51	90	76	109
	43	116	83	133
	99	78	59	117
	70	94	61	121
	68	81	96	89
Figure 2U
	DMSO		CNO
	Sham-mcherry	Sham-hM3Dq	Sham-mcherry	Sham-hM3Dq
	2001.4	2006.7	2732.6	1741.9
	1385	2237.2	1273.3	1248.8
	1967.9	1708.7	2432	2830.5
	1371.5	1592.5	2637.4	2062.3
	1871.8	1899.7	1414.9	1042.6
	2256.7	2157.1	1193.1	979
	2022.6	1310.5	1570.8	1324.1
	1842.7	1828	774.9	2024.7
Figure 2V
	DMSO		CNO
	Sham-mcherry	Sham-hM3Dq	Sham-mcherry	Sham-hM3Dq
	8.9	8.1	9.8	8.1
	7	8.5	8.3	8.5
	8.6	7.4	9.7	9.9
	7.9	7.8	8.7	10.2
	8.3	7.3	8.3	7.2
	8	8.3	8.8	8.5
	8.2	6.5	8.1	7.9
	7.5	7.2	5.5	8.1

## Sheet: Fig. 3
Figure 3K
	Pre		LED
	SNI-mcherry	SNI-NpHR-mcherry	SNI-mcherry	SNI-NpHR-mcherry
	0.44	0.36	0.29	0.65
	0.36	0.29	0.32	0.51
	0.23	0.27	0.23	0.69
	0.4	0.33	0.19	0.75
	0.29	0.47	0.36	0.98
	0.1	0.51	0.12	0.75
		0.29		0.91
		0.33		0.65
Figure 3L
	Pre		LED
	SNI-mcherry	SNI-NpHR-mcherry	SNI-mcherry	SNI-NpHR-mcherry
	5.99	3.86667	6.55	9.28667
	5.90667	5.04667	5.25	6.89667
	6.06	5.26333	5.24333	7.32333
	3.66	5.84	5.55333	8.96
	4.74	4.66667	4.79333	9.89
	3.87	5.29	4.05	8.73667
		4.96667		10.7333
		4.59333		8.14333
Figure 3M
	Pre		LED
	SNI-mcherry	SNI-NpHR-mcherry	SNI-mcherry	SNI-NpHR-mcherry
	SPT (%)
	55.2632	60.6061	70	63.6364
	50	56.7568	54.902	66.6667
	66.6667	76.1905	71.0526	75
	64.2857	57.6923	56.7568	53.1915
	70.5882	78.2609	60.6061	76.1905
	65.7895	65.625	54.7619	68.75
		59.4595		55
		54.0541		60.9756
Figure 3N
	Pre		LED
	SNI-mcherry	SNI-NpHR-mcherry	SNI-mcherry	SNI-NpHR-mcherry
	123	138	145	126
	150	146	158	157
	143	115	127	78
	139	138	105	143
	99	143	98	115
	115	151	131	132
		125		101
		129		118
Figure 3O
	Pre		LED
	SNI-mcherry	SNI-NpHR-mcherry	SNI-mcherry	SNI-NpHR-mcherry
	129	138	135	157
	93	118	118	121
	116	147	98	136
	142	128	150	93
	115	150	133	144
	128	111	136	128
		96		115
		137		121
Figure 3T
	Pre		LED
	SNI-mcherry	SNI-NpHR-mcherry	SNI-mcherry	SNI-NpHR-mcherry
	0.23	0.14	0.29	0.36
	0.33	0.29	0.4	0.4
	0.4	0.17	0.29	0.23
	0.36	0.23	0.32	0.12
	0.2	0.27	0.12	0.08
	0.4	0.51	0.27	0.59
		0.27		0.36
		0.33		0.23
Figure 3U
	Pre		LED
	SNI-mcherry	SNI-NpHR-mcherry	SNI-mcherry	SNI-NpHR-mcherry
	5.61	5.77333	5.19	6.98667
	5.91667	7.39667	5.35	7.31
	5.42667	6.09	5.37333	4.47667
	4.81	4.53667	4.94	5.43333
	3.55333	3.66333	6.44	3.86667
	4.89	4.89333	7.13667	4.62333
		4.41333		4.97333
		5.6		5.07
Figure 3V
	Pre		LED
	SNI-mcherry	SNI-NpHR-mcherry	SNI-mcherry	SNI-NpHR-mcherry
	41.9355	57.5758	75.7576	73.913
	58.6207	61.7647	55.8824	69.697
	65.625	76.4706	53.3333	71.4286
	74.2857	58.8235	69.2308	63.8889
	54.8387	52.1739	66.6667	86.3636
	53.8462	64.1026	48.4848	82.7586
		55.2632		73.1707
		67.7419		82.8571
Figure 3W
	Pre		LED
	SNI-mcherry	SNI-NpHR-mcherry	SNI-mcherry	SNI-NpHR-mcherry
	133	143	124	95
	146	168	139	136
	138	132	155	128
	115	121	142	115
	157	107	133	75
	129	138	167	96
		142		101
		159		108
Figure 3X
	Pre		LED
	SNI-mcherry	SNI-NpHR-mcherry	SNI-mcherry	SNI-NpHR-mcherry
	138	138	135	121
	155	137	123	90
	96	159	127	117
	121	109	158	87
	149	95	138	75
	112	151	98	99
		127		101
		131		133

## Sheet: Fig. 4
Figure 4D
		Sham													SNI
	0	0	0	0	0	0	0	0	0	0	0	0	0		0	0	0	0	0	0	0	0	0	0	0	0	0	0
		7	5	5	2	1	3	5	2	0	0	6	8		5	1	0	0	0	0	0	0	3	3	3	5	3	6
		9	9	9	9	4	4	7	5	4	3	11	12		8	2	0	1	2	0	0	0	3	6	7	9	14	12
	30	11	17	14	16	6	5	9	8	7	6	18	17		11	4	2	4	3	1	1	0	4	10	11	11	18	18
		11	21	20	20	8	6	12	10	9	8	22	19		13	6	2	7	4	2	2	0	4	12	14	13	22	21
		13	26	23	24	10	7	12	13	12	11	24	23		12	7	3	8	6	4	4	2	4	16	17	15	24	22
	60	13	27	28	27	13	8	13	15	14	13	26	24		16	7	3	8	7	4	3	2	4	18	18	17	25	24
		13	31	30	28	13	9	15	17	17	15	26	25		16	9	4	10	9	6	4	4	4	19	20	18	26	25
		12	32	33	31	13	9	15	20	20	17	26	26		15	9	6	12	9	8	5	3	6	21	20	19	27	27
	90	17	34	34	33	15	10	13	22	23	20	26	27		16	7	6	12	12	8	7	6	5	22	21	20	27	27
		14	35	35	33	17	10	14	24	26	22	24	23		17	8	6	15	10	8	7	7	4	22	21	20	26	28
		18	35	36	35	18	9	11	26	25	25	23	24		18	9	5	13	11	8	8	6	5	22	21	20	25	28
	120	16	36	37	36	18	11	11	28	28	27	24	24		22	10	7	15	11	11	7	8	7	21	21	21	24	28
		17	36	37	37	18	8	10	29	30	29	23	22		20	9	7	16	13	13	8	9	6	21	22	20	23	24
		17	37	37	37	19	10	9	30	32	30	22	21		22	8	8	14	13	12	10	12	6	19	22	21	24	24
	150	18	37	37	38	20	10	8	31	33	32	24	24		20	10	8	16	15	11	10	11	6	19	21	21	24	25
Figure 4G
	ACSF	BIC
	180.8	5.3
	82.4	0.5
	72	1
	115.4	0.6
	102.5	1.8
	328.4	1
	205.7	4.5
	108.6	14
	98.9	1.1
Figure 4H
	ACSF	TTX	TTX+4-AP
	188.1	0.5	145.8
	66.9	4.5	49.3
	114.5	3.2	73.4
	264.3	1	271
	195.6	0.2	176.5
Figure 4J
	SNI-mcherry	SNI-hM3Dq-mcherry
	0.4	0.69
	0.75	0.98
	0.51	0.75
	0.29	0.69
	0.23	0.59
	0.47	0.51
		1.16
		0.98
Figure 4K
	SNI-mcherry	SNI-hM3Dq-mcherry
	5.44	8.19333
	6.23667	9.07
	7.87	7.27
	5.33667	8.5
	4.81333	5.63333
	4.07333	6.11333
		9.27667
		10.4367
Figure 4L
	SNI-mcherry	SNI-hM3Dq-mcherry
	57.1429	56.5217
	53.5714	60.7143
	65.5172	65.7895
	74.1936	68.421
	44.4444	73.3333
	76.9231	75
		64.2857
		53.8462
Figure 4M
	SNI-mcherry	SNI-hM3Dq-mcherry
	157	132
	98	150
	141	116
	137	156
	145	133
	131	149
		143
		121
Figure 4N
	SNI-mcherry	SNI-hM3Dq-mcherry
	128	120
	139	133
	150	88
	132	149
	95	107
	100	133
		124
		95
Figure 4P
	mcherry	hM4Di-mcherry
	0.91	0.59
	0.75	0.4
	1.16	0.75
	1.3	0.51
	0.75	0.98
	0.98	0.75
		0.69
		0.59
Figure 4Q
	mcherry	hM4Di-mcherry
	13.7433	8.82
	12.8967	6.51667
	10.4767	10.76
	13.3133	7.24
	10.6267	11.2833
	11.3633	9.61
		6.07333
		7.78333
Figure 4R
	mcherry	hM4Di-mcherry
	64	85.2941
	76.9231	66.6667
	74.359	83.871
	86.6667	91.3043
	82.7586	68.1818
	90	79.1667
		80.6452
		62.069
Figure 4S
	mcherry	hM4Di-mcherry
	88	81
	76	96
	111	75
	125	107
	67	93
	53	89
		115
		127
Figure 4T
	mcherry	hM4Di-mcherry
	86	57
	49	68
	43	96
	76	73
	51	51
	78	93
		67
		86

## Sheet: Fig. 5
Figure 5E
	10 Hz				20 Hz
	BL	On	Off		BL	On	Off
	89.6861	100	66.6667		117.474	112.5	100
	59.7907	75	100		44.0529	100	133.333
	119.582	112.5	125		102.79	85.7143	114.286
	104.634	85.7143	85.7143		102.79	85.7143	57.1429
	134.529	100	111.111		132.159	100	88.8889
	104.634	85.7143	100		102.79	85.7143	114.286
	134.529	100	100		132.159	100	122.222
	44.843	100	66.6667		73.4214	120	120
	149.477	120	110		146.843	120	80
	59.7907	75	75		44.0529	100	66.6667
Figure 5G
	10 Hz				20 Hz
	BL	On	Off		BL	On	Off
	119.048	90	110		139.519	100	100
	95.2381	112.5	75		69.7593	100	116.667
	130.952	54.5455	100		93.0124	75	87.5
	59.5238	120	80		104.639	100	55.5556
	107.143	100	77.7778		81.3859	85.7143	85.7143
	119.048	90	100		104.639	100	88.8889
	130.952	81.8182	100		93.0124	112.5	112.5
	95.2381	112.5	87.5		81.3859	128.571	85.7143
	59.5238	120	100		93.0124	75	62.5
	83.3333	85.7143	128.571		139.519	100	66.6667
Figure 5I
	10 Hz				20 Hz
	BL	On	Off		BL	On	Off
	145.138	66.6667	122.222		101.449	0	71.4286
	112.885	42.8571	114.286		115.942	37.5	71.4286
	112.885	42.8571	85.7143		86.9565	50	75
	80.6322	60	80		72.4638	60	83.3333
	112.885	42.8571	85.7143		130.435	33.3333	60
	80.6322	60	100		72.4638	60	66.6667
	96.7586	50	100		144.928	60	100
	48.3793	0	116.667		57.971	0	90
	112.885	42.8571	100		115.942	0	50
	96.7586	50	85.7143		101.449	42.8571	87.5
Figure 5K
	10 Hz				20 Hz
	BL	On	Off		BL	On	Off
	113.636	400	75		180.723	400	0
	56.8182	100	50		60.241	200	150
	170.454	233.333	66.6667		120.482	550	25
	45.4545	250	93.75		60.241	200	50
	45.4545	250	125		36.1446	166.667	83.3333
	113.636	150	75		84.3374	142.857	53.5714
	102.273	333.333	97.2222		108.434	277.778	41.6667
	79.5455	500	125		84.3374	500	89.2857
	147.727	346.154	67.3077		132.53	454.546	90.9091
	125	272.727	68.1818		132.53	363.636	68.1818
Figure 5M
	10 Hz				20 Hz
	BL	On	Off		BL	On	Off
	142.839	109.091	90.9091		135.117	120	100
	90.8973	85.7143	100		108.094	112.5	100
	103.883	75	62.5		81.0701	100	133.333
	64.9266	120	100		94.5818	128.571	128.571
	116.868	100	88.8889		108.094	112.5	87.5
	64.9266	60	80		81.0701	100	100
	77.912	100	116.667		81.0701	100	100
	168.809	92.3077	92.3077		135.117	90	100
	77.912	100	83.3333		108.094	112.5	87.5
	90.8973	85.7143	114.286		67.5584	120	100

## Sheet: Fig. 6
Figure 6C
	LHA-projecting																	VP-projecting
	Orbital	mPFC	ACC	LS	BNST	Preoptic	AM	PVA	PVT	CeA	LHA	VL	PVH	VTA	HIPP	DRN		Orbital	mPFC	ACC	LS	BNST	Preoptic	AM	PVA	PVT	CeA	LHA	VL	PVH	VTA	HIPP	DRN
	5.97738	5.00808	3.23102	2.74636	9.69305	8.8853	19.5477	11.7932	4.36187	9.36995	4.52342	6.46204	0.484653	2.58481	4.36187	0.969305		3.84168	5.47148	2.91036	14.6682	9.42957	10.5937	0.349243	12.922	3.72526	11.6414	4.54016	5.93714	2.32829	2.21187	8.96391	0.465658
	5.22388	10.597	2.68657	4.92537	7.61194	7.46269	21.6418	11.6418	3.28358	10.1493	2.23881	6.41791	0.298507	2.23881	2.83582	0.746269		3.14875	6.08035	3.14875	14.2237	13.5722	10.3149	1.30293	11.1835	4.34311	8.79479	4.45168	6.94897	5.42888	1.84582	4.88599	0.325733
	2.88858	7.97799	3.57634	3.43879	13.6176	9.90371	19.1197	7.97799	3.57634	12.3796	2.75103	6.74003	0.137552	1.92572	2.88858	1.10041		2.38612	5.42299	1.30152	17.3536	10.9544	5.53145	3.7961	12.4729	7.91757	9.86985	5.31453	5.31453	2.06074	4.66377	5.53145	0.10846
	4.6083	5.68356	5.37634	2.76498	17.9723	6.91244	15.5146	5.83717	3.0722	12.2888	2.76498	6.91244	0.614439	3.68664	3.68664	2.30415		4	6.66667	3	15.5556	11.6667	9.44444	2	9.77778	7.77778	8.33333	3.11111	6.44444	3	3.22222	5.88889	0.333333
Figure 6E
	% of neurons
	87.5
	86.6667
	100
	92.8571
	90
	85.7143
	75
	77.7778
Figure 6F
	% of neurons
	83.3333
	77.7778
	75
	100
	83.3333
	90
	87.5
	85.7143
	100
	91.6667

## Sheet: Fig. 7
Figure 7B
	ACSF	TTX	TTX+4-AP
	142.2	20.3	147.9
	158.6	14.9	167.1
	140.9	3.8	116.4
	186.4	11	155.4
	124.5	15	110.9
Figure 7C
	ACSF	NBQX
	92.6	0
	101.2	0.4
	205.6	5.8
	159.8	11.1
	77.6	9.5
	170.8	5.8
	115.8	4.1
	136.9	1
Figure 7D
	Intensity (%)	Sham											SNI
	0	0	0	0	0	0	0	0	0	0	0		0	0	0	0	0	0	0	0	0	0	0
	20	14.445	28.6865	21.5658	33.9762	73.6491	64.4938	30.3141	42.7246	33.1624	61.849		59.4076	51.473	58.7972	55.3385	71.6146	47.2005	74.056	83.0078	79.5491	102.132	156.86
	40	30.3141	40.5884	30.3141	55.9489	130.412	138.753	49.235	75.887	72.8353	109.66		91.5527	94.1976	97.2494	94.1976	130.005	83.0078	98.2666	158.895	160.726	213.827	258.789
	60	45.9798	74.4629	42.3177	77.7181	143.229	181.478	56.1523	110.067	102.743	126.75		104.167	126.343	107.625	127.767	155.64	103.149	103.556	196.737	210.164	260.62	329.793
	80	76.7009	103.149	52.0833	88.501	199.585	203.857	63.2731	140.584	129.801	146.688		112.712	141.398	115.56	155.843	201.009	125.936	122.477	239.258	257.568	305.99	375.773
	100	84.2285	100.708	87.8906	101.522	214.64	219.32	58.5938	137.533	139.974	164.998		120.85	150.147	108.643	163.371	188.192	139.567	128.581	277.913	311.279	324.911	423.177
Figure 7E
	Sham	SNI
	0.651982	0.339623
	0.517815	0.47422
	0.446172	0.254762
	0.796117	0.429048
	0.730233	0.308743
	0.650224	0.312803
	0.515088	0.517588
	0.570023	0.401299
	0.428967	0.480431
	0.554286	0.517372
	0.191896	0.466455
	0.434988	0.184049
		0.18754
Figure 7F
	Sham	SNI
	0.913556	1.2994
	0.771208	1.7717
	1.365	1.24691
	1.1994	1.71455
	1.10526	0.696101
	0.66055	1.7679
	0.467857	1.03282
	0.7431	1.01676
	0.86623	1.32675
	0.819742	1.52593
	1.17433	1.1039
	0.96473	0.963489
		1.09967
Figure 7H
	Current (pA)	Sham																SNI
	0	0	0	0	0	0	0	0	0	0	0	0	0	0	0	0		0	0	0	0	0	0	0	0	0	0	0	0	0
		0	0	0	0	0	0	0	0	0	0	0	0	0	0	0		0	0	0	0	0	0	0	2	0	0	0	0	0
		6	5	0	0	0	0	0	0	0	0	0	0	0	0	0		2	1	1	3	3	2	1	4	0	0	0	0	1
	30	8	8	0	0	0	1	0	0	0	0	0	0	0	0	0		5	3	4	5	6	4	3	5	0	0	0	0	3
		10	10	1	0	1	2	0	0	0	0	1	1	1	0	0		7	6	7	8	9	7	6	6	1	0	0	1	6
		11	12	3	1	1	7	1	1	0	0	1	5	4	0	0		8	9	9	9	10	9	7	7	1	1	1	1	9
	60	9	13	3	2	1	7	3	1	1	1	4	9	8	0	1		9	10	10	10	11	10	9	8	1	1	1	5	12
		9	10	4	2	2	8	5	6	2	1	9	10	9	0	1		10	11	11	12	12	11	10	8	7	3	1	7	14
		9	9	6	2	3	8	4	8	5	3	11	11	10	1	3		10	12	12	12	12	12	11	8	7	8	8	9	15
	90	7	9	5	4	3	8	7	8	7	3	11	12	11	2	4		10	12	13	13	13	13	12	8	8	7	8	12	16
		7	8	6	3	3	7	10	9	7	6	11	13	12	7	8		10	13	13	14	13	13	13	8	2	9	7	12	18
		7	8	5	4	3	8	9	11	9	7	12	13	11	7	8		10	13	14	14	14	14	13	9	9	3	9	13	19
	120	6	7	5	4	4	8	11	11	10	7	12	14	12	11	10		10	12	14	15	14	14	14	8	9	11	10	13	19
		6	6	5	3	3	7	11	10	10	6	12	14	13	12	10		9	12	14	14	15	13	14	9	9	11	11	14	20
		7	6	5	3	2	5	11	12	10	6	12	15	14	12	11		9	10	13	15	15	15	14	9	7	11	11	14	21
	150	6	5	5	3	3	5	8	12	10	6	12	15	13	13	11		9	10	13	15	15	15	14	9	8	12	11	15	22
Figure 7I
	Sham	SNI
	-67	-53
	-69	-60
	-61.5	-61.5
	-67.5	-59.5
	-68.2	-58.2
	-50	-62
	-63	-64.5
	-61.5	-47.1
	-63	-52.8
	-64.1	-54.7
	-61.5	-58.1
	-60	-50.1
	-56.5	-50
	-66.2
	-68
Figure 7J
	Sham	SNI
	12	10
	14	19
	40	21
	50	15
	40	12
	21	18
	33	20
	51	4
	57	27
	54	42
	39	48
	36	27
	42	18
	75
	57
Figure 7L
	Sham	SNI
	5.82	19.55
	3.221	16.86
	2.671	17.17
	1.546	16.63
	0.7525	17.43
	1.247	13.58
Figure 7M
	Sham	SNI
	4.784	16.05
	3.715	14.89
	2.511	14.87
	2.175	14.96
	1.967	14.11
	0.8528	9.067
Figure 7N
	Sham	SNI
	4.439	3.891
	2.696	3.523
	2.412	3.16
	2.107	2.53
	0.01	2.635
	1.265	0.7041
Figure 7P
	Pre		LED
	SNI-EYFP	SNI-NpHR-EYFP	SNI-EYFP	SNI-NpHR-EYFP
	0.27	0.4	0.36	0.51
	0.23	0.29	0.4	0.4
	0.4	0.14	0.23	0.2
	0.51	0.29	0.19	0.75
	0.4	0.27	0.08	0.59
	0.1	0.32	0.1	0.69
		0.51		0.98
		0.12		0.33
Figure 7Q
	Pre		LED
	SNI-EYFP	SNI-NpHR-EYFP	SNI-EYFP	SNI-NpHR-EYFP
	6.7	5.59333	5.64333	10.8767
	5.88667	6.53333	6.33333	6.52
	4.53	4.92	5.44667	9.40667
	6.13667	6.24333	8.21333	8.91333
	4.08	8.69667	5.78	12.38
	6.58667	4.84333	6.36667	7.49
		7.44667		7.93667
		6.06333		11.46
Figure 7R
	Pre		LED
	SNI-EYFP	SNI-NpHR-EYFP	SNI-EYFP	SNI-NpHR-EYFP
	56.25	66.6667	70.9677	75
	52.6316	59.375	59.375	56.5217
	68.9655	60.8696	67.6471	46.5116
	64.2857	56.8627	57.6923	72.4138
	75	76.9231	50	60
	66.6667	70.9677	56.0976	60.6061
		43.75		68.5714
		68.9655		67.5676
Figure 7S
	Pre		LED
	SNI-EYFP	SNI-NpHR-EYFP	SNI-EYFP	SNI-NpHR-EYFP
	132	146	128	135
	152	153	137	127
	116	112	143	140
	127	99	140	159
	142	113	106	96
	110	127	93	115
		135		108
		142		132

## Sheet: Fig. 8
Figure 8C
	ACSF	TTX	TTX+4-AP
	43.5	4.1	27.1
	99.5	16.7	214.7
	183.9	0	179.8
	103.6	8.2	73.2
	124.6	0.1	136.6
Figure 8D
	ACSF	BIC
	127.7	7.1
	98.3	2.4
	102.5	4.3
	123.3	3.1
	155.6	1.8
	108.1	3.7
	95.2	3.1
	165.4	4.5
Figure 8E
	Sham	SNI
	225.2	196.2
	283.6	174.8
	214.7	66.5
	373	100
	114.5	74.5
	249.4	53.7
	307.2	135.8
	233.7	71.2
	127	242.8
	163	99.6
	170	144.5
	146.5
	209.6
	277.5
Figure 8F
	Sham	SNI
	0.523979	0.514781
	0.619887	0.645881
	0.691197	1.04211
	0.572922	0.795
	0.830568	0.863087
	0.463913	0.973929
	0.638021	0.670839
	0.687206	0.712079
	1.01417	1.2776
	0.752761	1.19076
	0.366471
	0.647782
	0.851622
Figure 8H
	Current (pA)	Sham													SNI
	0	0	0	0	0	0	0	0	0	0	0	0	0		0	0	0	0	0	0	0	0	0	0	0	0	0	0
		4	0	6	1	2	0	0	2	3	3	0	0		0	0	0	0	2	0	5	0	0	0	0	0	0	0
		5	0	7	4	4	4	0	5	5	4	1	2		0	0	0	1	8	4	6	0	2	2	0	1	1	0
	30	6	5	7	6	7	6	1	7	8	6	5	4		4	0	0	1	7	8	7	0	3	4	1	1	3	1
		5	7	9	8	10	7	3	10	9	8	7	7		6	3	0	3	9	8	8	0	10	4	2	2	5	4
		5	10	8	11	12	9	6	12	12	9	7	8		6	3	0	3	9	8	8	0	12	7	3	2	8	6
	60	5	11	10	12	12	12	8	13	15	11	9	9		7	3	0	4	10	8	8	0	11	11	5	3	9	8
		4	11	8	12	16	13	8	16	16	12	10	10		7	4	0	4	9	7	2	0	8	12	3	3	10	9
		5	12	8	13	19	16	10	16	17	13	11	10		8	4	2	4	7	7	4	1	5	10	6	3	11	10
	90	5	14	9	14	19	18	8	17	18	14	11	11		8	5	2	5	8	8	2	2	4	14	7	3	12	11
		2	13	8	9	20	18	10	18	20	15	13	12		8	6	1	6	8	7	2	3	4	9	5	3	13	12
		3	15	8	10	19	20	9	20	20	16	13	13		8	6	3	5	8	7	4	3	5	11	6	4	13	12
	120	3	13	8	10	19	22	9	21	21	16	13	13		8	7	3	6	8	8	2	3	4	10	7	3	13	13
		4	15	8	8	17	22	10	22	22	16	14	13		8	8	4	6	8	6	3	4	4	8	6	5	14	14
		5	14	10	8	15	22	7	23	22	16	14	14		8	8	3	6	8	5	3	4	3	7	6	4	14	14
	150	6	16	10	7	18	21	7	24	23	17	15	14		8	9	5	7	9	4	2	3	3	6	5	5	14	14
Figure 8I
	Sham	SNI
	-55	-80
	-60.5	-82
	-55	-83
	-55	-75
	-61	-57
	-62	-63
	-59.8	-53
	-50.3	-65
	-60.3	-55
	-62	-65
	-63	-62
	-64.5	-68
		-69.1
		-71.5
Figure 8J
	Sham	SNI
	1	26
	21	38
	4	48
	4	20
	10	6
	11	12
	30	1
	0	80
	1	12
	4	20
	8	30
	16	20
		20
		30
Figure 8L
	Sham	SNI
	2.734	3.155
	2.353	2.161
	1.69	1.578
	1.732	1.228
	0.7261	0.8151
	0.6619	0.8792
Figure 8M
	Sham	SNI
	3.282	3.316
	3.202	3.243
	1.674	1.753
	1.49	1.862
	0.9474	1.223
	0.4658	0.1834
Figure 8N
	Sham	SNI
	-1.187	-17.81
	-3.092	-11.29
	-4.289	-8.052
	-3.622	-6.226
	-2.529	-8.229
	-2.438	-9.825
Figure 8Q
	DMSO		CNO
	SNI-EYFP	SNI-ChR2-EYFP	SNI-EYFP	SNI-ChR2-EYFP
	0.29	0.36	0.32	0.59
	0.4	0.27	0.22	0.4
	0.51	0.33	0.36	0.2
	0.75	0.59	0.51	0.29
	0.17	0.51	0.65	0.36
	0.23	0.36	0.59	0.51
		0.4		0.23
		0.44		0.18
Figure 8R
	DMSO		CNO
	SNI-EYFP	SNI-ChR2-EYFP	SNI-EYFP	SNI-ChR2-EYFP
	4.86333	5.37667	6.71	5.59333
	6.44	5.90333	5.99667	4.75333
	5.67667	7.09667	5.62	5.23333
	6.89333	5.34	6.34333	6.4
	4.78	6.60667	6.21667	6.11
	5.49667	5.75	6.83	5.27333
		5.27667		5.87333
		6.12333		5.50667
Figure 8S
	DMSO		CNO
	SNI-EYFP	SNI-ChR2-EYFP	SNI-EYFP	SNI-ChR2-EYFP
	64.7059	72.7273	66.6667	66.6667
	53.4884	70	62.8571	74.359
	78.9474	87.5	66.6667	73.8095
	61.5385	78.9474	57.7778	75.6757
	53.3333	66.6667	65.3846	71.4286
	80	82.0513	69.5652	62.2642
		83.3333		63.6364
		74.0741		65.7143
Figure 8T
	DMSO		CNO
	SNI-EYFP	SNI-ChR2-EYFP	SNI-EYFP	SNI-ChR2-EYFP
	127	121	109	125
	137	68	146	137
	149	107	135	111
	106	88	122	96
	97	96	110	158
	133	84	150	143
		124		120
		107		118
Figure 8U
	DMSO		CNO
	SNI-EYFP	SNI-ChR2-EYFP	SNI-EYFP	SNI-ChR2-EYFP
	129	96	135	107
	117	63	107	135
	123	89	133	116
	131	69	99	130
	93	123	112	113
	101	80	97	139
		79		95
		101		101

## Sheet: Fig. S1
Supplemental Figure 1B
	Sham				SNI
	mNAcSh	NAcCore	NAcLat		mNAcSh	NAcCore	NAcLat
	28	56	12		72	45	31
	25	45	20		88	55	30
	19	34	19		102	58	35
	30	61	10		92	63	29
	36	82	25		149	112	23
	50	50	18		73	72	30
	49	45	45		96	45	11
	67	51	30		91	80	25
	69	59	40		65	43	33
	45	29	15		70	45	18
Supplemental Figure 1D
	Current (pA)	Sham									SNI
	0	0	0	0	0	0	0	0	0		0	0	0	0	0	0	0	0	0	0	0
		0	0	0	0	0	0	0	0		0	0	0	0	0	0	0	0	0	0	0
	40	0	0	0	0	0	0	0	0		0	0	0	0	0	0	0	0	0	0	0
		0	2	0	0	0	0	0	0		0	0	0	0	0	0	2	0	0	0	1
	80	0	2	0	0	0	0	0	0		5	0	1	0	0	0	2	0	0	0	4
		0	3	0	0	0	0	0	0		8	1	5	0	0	0	6	0	0	0	6
	120	0	4	2	4	0	0	0	0		10	4	7	0	0	0	6	4	1	2	7
		0	5	5	6	0	4	2	0		12	6	8	3	0	1	7	6	4	5	8
	160	0	7	6	8	3	6	4	0		13	7	9	6	4	2	8	8	6	7	9
		4	5	7	9	6	7	5	2		14	8	11	8	6	7	9	9	7	9	10
	200	5	7	6	10	8	8	7	4		15	8	11	9	9	8	10	9	8	10	10
		5	6	4	10	9	9	7	5		16	8	13	10	10	10	10	9	9	11	10
	240	5	6	4	10	10	9	8	6		16	7	13	11	11	11	10	8	9	11	11
		5	4	3	11	12	10	8	7		17	4	14	11	12	11	10	5	9	11	11
Supplemental Figure 1E
	Sham	SNI
	-72.5	-78
	-68.5	-67
	-80	-72
	-81.5	-72
	-80	-75
	-74.3	-69
	-75	-60.5
	-76.5	-64.5
		-64
		-79
		-64.5
Supplemental Figure 1G
	Current (pA)	Sham												SNI
	0	0	0	0	0	0	0	0	0	0	0	0		0	0	0	0	0	0	0	0	0
		0	0	0	0	0	0	0	0	0	0	0		0	0	0	0	0	0	0	0	0
	40	0	0	0	0	0	0	0	0	0	0	0		0	0	0	0	0	0	0	0	0
		0	0	0	0	0	0	0	0	0	0	1		0	0	0	0	0	0	0	0	0
	80	0	0	0	0	0	0	0	0	0	0	4		0	0	0	2	0	0	0	0	0
		2	0	0	0	0	0	3	0	0	0	3		2	0	0	2	1	0	1	0	0
	120	3	0	1	0	0	0	5	0	3	2	3		4	0	0	4	2	0	4	0	0
		3	0	5	0	2	0	8	3	6	6	2		5	0	0	6	4	0	5	2	1
	160	4	0	6	1	2	1	10	7	8	9	2		6	2	2	7	6	1	7	3	4
		4	0	8	4	2	1	12	8	10	10	2		7	3	5	7	6	4	8	4	7
	200	5	1	9	6	5	3	14	12	10	11	3		8	5	7	8	7	3	10	6	8
		5	2	10	8	4	3	15	12	11	12	2		9	6	7	8	7	4	10	6	9
	240	6	2	11	9	5	2	16	13	11	12	2		10	6	8	9	8	6	12	7	11
		6	4	12	9	5	4	17	13	11	12	3		10	7	9	9	8	6	12	8	12
Supplemental Figure 1H
	Sham	SNI
	-73.1	-66.5
	-78	-75.1
	-83	-82.1
	-82.8	-72.3
	-79.2	-78
	-80.5	-75
	-83	-73.9
	-68.8	-70.5
	-67.8	-71.8
	-67.1
	-56
Supplemental Figure 1J
	Current (pA)	Sham									SNI
	0	0	0	0	0	0	0	0	0		0	0	0	0	0	0	0	0	0	0
		0	0	0	0	0	0	0	0		0	0	0	0	0	0	0	0	0	0
	40	0	0	0	0	0	0	0	0		0	0	0	0	0	0	0	0	0	0
		0	0	0	0	0	0	0	0		0	0	0	0	0	0	0	0	0	0
	80	0	2	0	0	0	0	0	0		0	0	0	0	1	0	2	0	0	0
		5	5	2	3	1	0	0	0		3	0	0	0	4	3	4	3	0	0
	120	6	6	3	5	3	0	0	0		7	3	4	0	6	5	7	5	3	2
		8	8	4	6	4	2	1	0		9	4	5	0	7	7	7	6	4	4
	160	10	9	5	7	6	4	3	0		10	4	7	0	9	8	8	7	6	5
		10	10	6	8	7	5	5	2		11	5	8	0	10	9	9	8	7	7
	200	11	10	8	9	7	6	6	4		12	6	9	1	10	10	9	9	7	8
		12	11	8	9	8	7	7	4		13	6	9	2	10	10	10	9	8	9
	240	12	11	9	9	9	7	8	2		13	7	7	2	10	11	10	9	9	10
		13	11	9	10	9	7	8	3		13	7	5	3	5	8	11	10	9	9
Supplemental Figure 1K
	Sham	SNI
	-86	-78.5
	-80	-76
	-81	-78
	-78	-80
	-85	-78
	-68	-72
	-71	-78
	-75	-80
		-83.5
		-84

## Sheet: Fig. S2
Supplemental Figure 2C
	83.0769
	85.0575
	90
	90
	95.5224
	92.5
	78.125
	85.0746
Supplemental Figure 2E
	Sham		SNI
	2.66		3.05
	1.79		2.82
	0.98		2.23
	1.47		1.37
	1.53		1.4
Supplemental Figure 2G
	Sham		SNI
	7.947		9.802
	7.836		7.843
	6.643		7.879
	5.904		8.103
	4.864		6.677
Supplemental Figure 2I
	Sham		SNI
	2.24		3.43
	2.63		2.51
	0.26		1.69
	0.93		2.12
	1.13		0.93
Supplemental Figure 2K
	Sham		SNI
	16.82		21.6
	10.77		11.89
	10.67		10.8
	14.12		11.44
	7.6		9.13

[truncated: 6 more sheets: Fig. S4, Fig. S6, Fig. S7, Fig. S8, Fig. S9, Fig. S10]
